# Supplementary material for: High-latitude ocean habitats are a crucible of fish body shape diversification
Source: Evol Lett. 2024 May 8;8(5):669–79. doi: 10.1093/evlett/qrae020 (PMC11424081; doi:10.1093/evlett/qrae020)
Supplement: qrae020_suppl_Supplementary_Tables_S1 [file qrae020_suppl_supplementary_tables_s1.xlsx]

## Sheet: Sheet1
Species	Latitude Quartile
Fundulus_similis	Third
Fundulus_majalis	Upper
Cheilopogon_dorsomacula	Lower
Cheilopogon_abei	Second
Cheilopogon_xenopterus	Second
Cheilopogon_exsiliens	Lower
Cheilopogon_cyanopterus	Second
Cheilopogon_spilonotopterus	Second
Cheilopogon_atrisignis	Lower
Hirundichthys_speculiger	Second
Hirundichthys_affinis	Third
Hirundichthys_albimaculatus	Second
Cheilopogon_furcatus	Lower
Cheilopogon_unicolor	Second
Prognichthys_gibbifrons	Second
Prognichthys_occidentalis	Third
Hirundichthys_rondeletii	Lower
Cypselurus_angusticeps	Lower
Cypselurus_hexazona	Lower
Exocoetus_obtusirostris	Second
Exocoetus_volitans	Second
Cypselurus_callopterus	Third
Cypselurus_poecilopterus	Lower
Fodiator_rostratus	Third
Fodiator_acutus	Lower
Parexocoetus_hillianus	Third
Parexocoetus_brachypterus	Lower
Parexocoetus_mento	Lower
Hemiramphus_balao	Third
Hemiramphus_brasiliensis	Third
Hemiramphus_far	Lower
Euleptorhamphus_viridis	Second
Hyporhamphus_melanochir	Upper
Hyporhamphus_unifasciatus	Third
Strongylura_senegalensis	Second
Platybelone_argalus_argalus	Third
Belone_svetovidovi	Upper
Petalichthys_capensis	Third
Belone_belone	Upper
Cololabis_adocetus	Second
Cololabis_saira	Upper
Tylosurus_acus_acus	Second
Tylosurus_pacificus	Second
Tylosurus_punctulatus	Lower
Ablennes_hians	Lower
Strongylura_incisa	Lower
Strongylura_leiura	Lower
Strongylura_strongylura	Lower
Atherinomorus_endrachtensis	Lower
Hypoatherina_temminckii	Lower
Hypoatherina_harringtonensis	Third
Iso_rhothophilus	Second
Menidia_menidia	Upper
Membras_martinica	Upper
Atherinops_affinis	Upper
Leuresthes_tenuis	Upper
Pholidichthys_leucotaenia	Lower
Chaenopsis_alepidota	Upper
Acanthemblemaria_aspera	Third
Acanthemblemaria_paula	Third
Acanthemblemaria_spinosa	Third
Acanthemblemaria_exilispinus	Second
Gillellus_semicinctus	Third
Paraclinus_integripinnis	Third
Malacoctenus_triangulatus	Third
Labrisomus_multiporosus	Second
Labrisomus_nuchipinnis	Third
Neoclinus_blanchardi	Upper
Auchenionchus_microcirrhis	Third
Alloclinus_holderi	Upper
Clinitrachus_argentatus	Upper
Gibbonsia_elegans	Third
Heterostichus_rostratus	Upper
Parablennius_marmoreus	Third
Parablennius_pilicornis	Second
Parablennius_tentacularis	Upper
Parablennius_rouxi	Upper
Parablennius_zvonimiri	Upper
Hypsoblennius_hentz	Upper
Chasmodes_saburrae	Third
Scartella_cristata	Third
Parablennius_sanguinolentus	Upper
Parablennius_parvicornis	Third
Salaria_pavo	Upper
Parablennius_gattorugine	Upper
Microlipophrys_velifer	Second
Microlipophrys_adriaticus	Upper
Microlipophrys_nigriceps	Upper
Microlipophrys_canevae	Upper
Lipophrys_pholis	Upper
Lipophrys_trigloides	Upper
Coryphoblennius_galerita	Upper
Aidablennius_sphynx	Upper
Meiacanthus_grammistes	Lower
Meiacanthus_smithi	Second
Ecsenius_bicolor	Lower
Salarias_fasciatus	Lower
Ophioblennius_steindachneri	Third
Ophioblennius_atlanticus	Lower
Ecsenius_midas	Second
Tripterygion_tripteronotum	Upper
Tripterygion_melanurum	Upper
Tripterygion_delaisi	Upper
Forsterygion_lapillum	Upper
Gobiesox_maeandricus	Third
Gobiesox_rhessodon	Third
Discotrema_monogrammum	Lower
Discotrema_crinophilum	Second
Lepadogaster_lepadogaster	Upper
Gouania_willdenowi	Upper
Opistognathus_aurifrons	Third
Gramma_loreto	Third
Pseudochromis_bitaeniatus	Lower
Phanerodon_furcatus	Upper
Rhacochilus_vacca	Upper
Zalembius_rosaceus	Upper
Brachyistius_frenatus	Upper
Embiotoca_jacksoni	Upper
Embiotoca_lateralis	Upper
Hypsurus_caryi	Upper
Cymatogaster_aggregata	Upper
Micrometrus_minimus	Upper
Amphistichus_rhodoterus	Upper
Hyperprosopon_argenteum	Upper
Hyperprosopon_anale	Upper
Pomacentrus_nagasakiensis	Second
Pomacentrus_chrysurus	Lower
Pomacentrus_reidi	Second
Pomacentrus_vaiuli	Second
Pomacentrus_bankanensis	Second
Pomacentrus_philippinus	Lower
Pomacentrus_nigromanus	Lower
Pomacentrus_alexanderae	Lower
Pomacentrus_brachialis	Lower
Pomacentrus_smithi	Lower
Pomacentrus_lepidogenys	Second
Pomacentrus_amboinensis	Lower
Pomacentrus_moluccensis	Lower
Pomacentrus_adelus	Second
Pomacentrus_burroughi	Lower
Pomacentrus_grammorhynchus	Second
Pomacentrus_trilineatus	Lower
Pomacentrus_coelestis	Lower
Pomacentrus_auriventris	Lower
Pomacentrus_pavo	Second
Chrysiptera_annulata	Lower
Amphiprion_bicinctus	Third
Amphiprion_chagosensis	Second
Amphiprion_nigripes	Second
Amphiprion_allardi	Third
Amphiprion_chrysogaster	Third
Amphiprion_akallopisos	Second
Amphiprion_clarkii	Lower
Amphiprion_polymnus	Lower
Amphiprion_mccullochi	Upper
Amphiprion_akindynos	Third
Amphiprion_sandaracinos	Lower
Amphiprion_perideraion	Lower
Amphiprion_leucokranos	Second
Amphiprion_chrysopterus	Lower
Amphiprion_frenatus	Third
Amphiprion_melanopus	Second
Amphiprion_percula	Second
Amphiprion_ocellaris	Lower
Premnas_biaculeatus	Lower
Neopomacentrus_azysron	Lower
Neopomacentrus_nemurus	Lower
Neopomacentrus_miryae	Second
Neopomacentrus_sindensis	Third
Neopomacentrus_filamentosus	Lower
Neopomacentrus_cyanomos	Lower
Pristotis_obtusirostris	Lower
Teixeirichthys_jordani	Third
Neoglyphidodon_thoracotaeniatus	Lower
Neoglyphidodon_nigroris	Lower
Neoglyphidodon_melas	Second
Neoglyphidodon_polyacanthus	Third
Neoglyphidodon_oxyodon	Lower
Altrichthys_curatus	Second
Acanthochromis_polyacanthus	Second
Amblyglyphidodon_leucogaster	Lower
Amblyglyphidodon_curacao	Lower
Amblyglyphidodon_aureus	Lower
Hemiglyphidodon_plagiometopon	Lower
Chrysiptera_talboti	Second
Chrysiptera_rollandi	Second
Chrysiptera_hemicyanea	Lower
Chrysiptera_springeri	Lower
Chrysiptera_oxycephala	Lower
Chrysiptera_cyanea	Lower
Chrysiptera_taupou	Second
Chrysiptera_rex	Lower
Cheiloprion_labiatus	Lower
Chrysiptera_unimaculata	Lower
Chrysiptera_glauca	Lower
Chrysiptera_brownriggii	Second
Pomachromis_richardsoni	Third
Dischistodus_perspicillatus	Lower
Dischistodus_prosopotaenia	Lower
Dischistodus_chrysopoecilus	Lower
Dischistodus_pseudochrysopoecilus	Second
Dischistodus_melanotus	Lower
Chromis_alta	Third
Chromis_punctipinnis	Upper
Chromis_chromis	Third
Chromis_limbata	Third
Chromis_alpha	Second
Chromis_caudalis	Lower
Chromis_xanthochira	Lower
Chromis_xanthopterygia	Third
Chromis_weberi	Lower
Chromis_analis	Lower
Chromis_opercularis	Second
Chromis_xanthura	Lower
Chromis_chrysura	Second
Chromis_notata	Third
Chromis_ternatensis	Second
Chromis_atripectoralis	Second
Chromis_atrilobata	Third
Chromis_multilineata	Second
Chromis_cyanea	Third
Chromis_margaritifer	Second
Chromis_agilis	Second
Chromis_retrofasciata	Second
Chromis_iomelas	Second
Chromis_atripes	Lower
Chromis_ovatiformes	Lower
Chromis_amboinensis	Lower
Dascyllus_marginatus	Second
Dascyllus_flavicaudus	Second
Dascyllus_carneus	Second
Dascyllus_albisella	Third
Dascyllus_trimaculatus	Lower
Dascyllus_reticulatus	Lower
Dascyllus_aruanus	Second
Dascyllus_melanurus	Lower
Abudefduf_abdominalis	Third
Abudefduf_sexfasciatus	Lower
Abudefduf_lorenzi	Lower
Abudefduf_troschelii	Third
Abudefduf_saxatilis	Second
Abudefduf_vaigiensis	Lower
Abudefduf_whitleyi	Third
Abudefduf_margariteus	Third
Abudefduf_sparoides	Third
Abudefduf_bengalensis	Second
Abudefduf_sordidus	Lower
Abudefduf_notatus	Lower
Abudefduf_septemfasciatus	Lower
Abudefduf_concolor	Second
Abudefduf_taurus	Third
Abudefduf_declivifrons	Third
Stegastes_altus	Upper
Stegastes_fasciolatus	Second
Plectroglyphidodon_leucozonus	Lower
Stegastes_apicalis	Third
Stegastes_obreptus	Second
Plectroglyphidodon_dickii	Second
Microspathodon_chrysurus	Third
Microspathodon_dorsalis	Third
Abudefduf_luridus	Third
Hypsypops_rubicundus	Upper
Stegastes_diencaeus	Third
Stegastes_adustus	Third
Stegastes_leucostictus	Third
Stegastes_variabilis	Third
Stegastes_partitus	Third
Stegastes_planifrons	Third
Stegastes_imbricatus	Second
Lepidozygus_tapeinosoma	Second
Stegastes_nigricans	Second
Stegastes_lividus	Second
Plectroglyphidodon_lacrymatus	Second
Parma_microlepis	Upper
Mecaenichthys_immaculatus	Upper
Liza_saliens	Upper
Oedalechilus_labeo	Upper
Mugil_incilis	Second
Mugil_bananensis	Second
Solea_solea	Upper
Synapturichthys_kleinii	Third
Pegusa_lascaris	Third
Microchirus_variegatus	Upper
Monochirus_hispidus	Upper
Microchirus_ocellatus	Third
Bathysolea_profundicola	Second
Microchirus_boscanion	Third
Dicologlossa_hexophthalma	Second
Dicologlossa_cuneata	Third
Buglossidium_luteum	Upper
Zebrias_zebra	Lower
Pseudaesopia_japonica	Third
Cynoglossus_browni	Second
Aseraggodes_kobensis	Third
Plagiopsetta_glossa	Lower
Achirus_declivis	Third
Achirus_lineatus	Second
Gymnachirus_texae	Third
Bothus_lunatus	Third
Bothus_robinsi	Second
Bothus_ocellatus	Second
Bothus_podas	Third
Laeops_kitaharae	Lower
Arnoglossus_imperialis	Third
Arnoglossus_thori	Upper
Crossorhombus_kobensis	Third
Arnoglossus_laterna	Upper
Syacium_papillosum	Third
Cyclopsetta_chittendeni	Second
Symphurus_plagusia	Second
Symphurus_tessellatus	Second
Symphurus_thermophilus	Second
Poecilopsetta_plinthus	Lower
Pleuronectes_platessa	Upper
Pleuronectes_quadrituberculatus	Upper
Limanda_ferruginea	Upper
Limanda_proboscidea	Upper
Lepidopsetta_polyxystra	Upper
Lepidopsetta_bilineata	Upper
Isopsetta_isolepis	Upper
Psettichthys_melanostictus	Upper
Parophrys_vetulus	Upper
Pseudopleuronectes_herzensteini	Upper
Limanda_limanda	Upper
Limanda_aspera	Upper
Limanda_sakhalinensis	Upper
Cleisthenes_herzensteini	Upper
Dexistes_rikuzenius	Upper
Hippoglossoides_elassodon	Upper
Hippoglossoides_robustus	Upper
Hippoglossoides_dubius	Upper
Hippoglossoides_platessoides	Upper
Embassichthys_bathybius	Upper
Microstomus_pacificus	Upper
Microstomus_kitt	Upper
Glyptocephalus_stelleri	Upper
Glyptocephalus_cynoglossus	Upper
Glyptocephalus_zachirus	Upper
Tanakius_kitaharae	Third
Clidoderma_asperrimum	Upper
Eopsetta_grigorjewi	Upper
Lyopsetta_exilis	Upper
Verasper_moseri	Upper
Pleuronichthys_verticalis	Upper
Pleuronichthys_decurrens	Upper
Pleuronichthys_ritteri	Upper
Pleuronichthys_coenosus	Upper
Pleuronichthys_cornutus	Upper
Hypsopsetta_guttulata	Upper
Citharichthys_macrops	Third
Etropus_crossotus	Second
Citharichthys_stigmaeus	Upper
Citharichthys_xanthostigma	Third
Citharichthys_sordidus	Upper
Etropus_microstomus	Third
Paralichthys_californicus	Upper
Paralichthys_squamilentus	Third
Paralichthys_dentatus	Upper
Paralichthys_lethostigma	Upper
Pseudorhombus_arsius	Lower
Pseudorhombus_pentophthalmus	Third
Hippoglossina_oblonga	Upper
Xystreurys_rasile	Upper
Xystreurys_liolepis	Third
Atheresthes_stomias	Upper
Lepidorhombus_whiffiagonis	Upper
Lepidorhombus_boscii	Upper
Scophthalmus_aquosus	Upper
Citharus_linguatula	Third
Citharoides_macrolepis	Third
Lepidoblepharon_ophthalmolepis	Lower
Psettodes_belcheri	Second
Psettodes_erumei	Lower
Sphyraena_picudilla	Third
Sphyraena_sphyraena	Upper
Sphyraena_idiastes	Second
Sphyraena_borealis	Third
Sphyraena_argentea	Upper
Sphyraena_jello	Lower
Sphyraena_putnamae	Lower
Sphyraena_barracuda	Lower
Sphyraena_guachancho	Second
Sphyraena_forsteri	Lower
Sphyraena_obtusata	Lower
Sphyraena_flavicauda	Lower
Centropomus_robalito	Third
Centropomus_unionensis	Second
Centropomus_armatus	Third
Caranx_crysos	Third
Caranx_ruber	Third
Caranx_bucculentus	Third
Caranx_lugubris	Lower
Caranx_ignobilis	Lower
Caranx_papuensis	Second
Caranx_melampygus	Lower
Caranx_caninus	Second
Caranx_hippos	Third
Megalaspis_cordyla	Lower
Selaroides_leptolepis	Lower
Hemicaranx_zelotes	Third
Hemicaranx_leucurus	Third
Chloroscombrus_orqueta	Third
Chloroscombrus_chrysurus	Third
Selene_vomer	Second
Selene_brevoortii	Second
Carangoides_otrynter	Third
Selene_orstedii	Third
Alectis_indica	Lower
Carangoides_malabaricus	Lower
Carangoides_chrysophrys	Lower
Carangoides_bajad	Second
Uraspis_helvola	Second
Carangoides_ferdau	Lower
Parastromateus_niger	Lower
Trachurus_murphyi	Third
Trachurus_picturatus	Third
Trachurus_trachurus	Upper
Trachurus_capensis	Third
Trachurus_lathami	Third
Trachurus_mediterraneus	Upper
Trachurus_declivis	Upper
Trachurus_japonicus	Upper
Trachurus_novaezelandiae	Upper
Decapterus_russelli	Lower
Decapterus_muroadsi	Second
Decapterus_kurroides	Lower
Decapterus_punctatus	Third
Selar_crumenophthalmus	Second
Decapterus_macarellus	Second
Selar_boops	Lower
Pseudocaranx_dentex	Second
Seriola_lalandi	Lower
Seriola_zonata	Third
Seriola_rivoliana	Lower
Seriola_fasciata	Third
Seriola_dumerili	Second
Elagatis_bipinnulata	Lower
Trachinotus_baillonii	Lower
Trachinotus_goodei	Third
Trachinotus_rhodopus	Third
Trachinotus_falcatus	Third
Trachinotus_carolinus	Third
Trachinotus_ovatus	Upper
Scomberoides_lysan	Lower
Scomberoides_commersonnianus	Lower
Oligoplites_saurus	Second
Oligoplites_altus	Third
Coryphaena_hippurus	Lower
Rachycentron_canadum	Second
Remora_osteochir	Lower
Remora_brachyptera	Second
Remora_remora	Second
Remora_australis	Second
Remora_albescens	Lower
Echeneis_naucrates	Lower
Echeneis_neucratoides	Third
Phtheirichthys_lineatus	Lower
Kajikia_albida	Second
Tetrapturus_georgii	Second
Tetrapturus_pfluegeri	Second
Xiphias_gladius	Second
Mene_maculata	Lower
Pentanemus_quinquarius	Second
Polydactylus_plebeius	Lower
Polydactylus_approximans	Third
Gobius_bucchichi	Upper
Gobius_cruentatus	Upper
Gobius_cobitis	Upper
Millerigobius_macrocephalus	Upper
Lythrypnus_nesiotes	Third
Lythrypnus_pulchellus	Third
Lythrypnus_rhizophora	Third
Lythrypnus_dalli	Second
Lythrypnus_gilberti	Lower
Eviota_spilota	Lower
Eviota_lachdeberei	Second
Trimma_haima	Second
Trimma_okinawae	Lower
Trimma_benjamini	Lower
Trimma_flammeum	Second
Priolepis_eugenius	Third
Priolepis_hipoliti	Third
Priolepis_squamogena	Third
Priolepis_cincta	Lower
Priolepis_triops	Third
Elacatinus_oceanops	Third
Elacatinus_evelynae	Third
Elacatinus_prochilos	Third
Elacatinus_horsti	Third
Elacatinus_xanthiprora	Third
Microgobius_microlepis	Third
Elacatinus_puncticulatus	Third
Risor_ruber	Third
Ginsburgellus_novemlineatus	Third
Aruma_histrio	Third
Gobiosoma_chiquita	Third
Gobiosoma_bosc	Upper
Bollmannia_communis	Third
Nes_longus	Third
Lesueurigobius_friesii	Upper
Aphia_minuta	Upper
Istigobius_ornatus	Lower
Istigobius_decoratus	Lower
Istigobius_rigilius	Second
Amblygobius_sphynx	Second
Exyrias_belissimus	Lower
Oplopomus_oplopomus	Lower
Arenigobius_bifrenatus	Upper
Cabillus_tongarevae	Second
Acentrogobius_audax	Lower
Cryptocentrus_cinctus	Lower
Cryptocentrus_inexplicatus	Lower
Cryptocentrus_cryptocentrus	Lower
Cryptocentrus_lutheri	Second
Cryptocentrus_leptocephalus	Lower
Cryptocentrus_nigrocellatus	Third
Cryptocentrus_strigilliceps	Lower
Cryptocentrus_albidorsus	Second
Mahidolia_mystacina	Lower
Signigobius_biocellatus	Second
Amblygobius_nocturnus	Second
Valenciennea_strigata	Second
Valenciennea_sexguttata	Lower
Valenciennea_muralis	Lower
Valenciennea_longipinnis	Lower
Valenciennea_puellaris	Lower
Exyrias_puntang	Lower
Amblygobius_albimaculatus	Lower
Valenciennea_parva	Second
Pomatoschistus_bathi	Upper
Pomatoschistus_lozanoi	Upper
Pomatoschistus_minutus	Upper
Gobiusculus_flavescens	Upper
Pomatoschistus_knerii	Upper
Coryphopterus_glaucofraenum	Third
Coryphopterus_dicrus	Third
Coryphopterus_personatus	Third
Coryphopterus_eidolon	Third
Coryphopterus_thrix	Third
Fusigobius_inframaculatus	Lower
Fusigobius_duospilus	Second
Fusigobius_neophytus	Lower
Drombus_ocyurus	Lower
Ctenogobiops_maculosus	Second
Ctenogobiops_crocineus	Lower
Ctenogobiops_feroculus	Lower
Ctenogobiops_aurocingulus	Lower
Vanderhorstia_ornatissima	Second
Amblyeleotris_sungami	Second
Amblyeleotris_fasciata	Lower
Amblyeleotris_wheeleri	Lower
Amblyeleotris_guttata	Second
Amblyeleotris_periophthalma	Lower
Amblyeleotris_gymnocephala	Lower
Asterropteryx_semipunctata	Lower
Asterropteryx_ensifera	Lower
Gobiodon_citrinus	Lower
Gobiodon_ceramensis	Lower
Gobiodon_unicolor	Second
Gobiodon_histrio	Lower
Gobiodon_quinquestrigatus	Lower
Gobiodon_reticulatus	Second
Paragobiodon_lacunicolus	Second
Paragobiodon_modestus	Second
Bryaninops_ridens	Second
Paragobiodon_xanthosoma	Second
Paragobiodon_echinocephalus	Lower
Eviota_queenslandica	Lower
Eviota_abax	Third
Eviota_albolineata	Second
Eviota_guttata	Lower
Bathygobius_andrei	Third
Bathygobius_curacao	Third
Bathygobius_ramosus	Third
Bathygobius_lineatus	Second
Bathygobius_mystacium	Third
Bathygobius_antilliensis	Third
Bathygobius_laddi	Lower
Bathygobius_coalitus	Second
Bathygobius_cocosensis	Second
Yongeichthys_criniger	Lower
Ptereleotris_heteroptera	Second
Ptereleotris_zebra	Second
Ptereleotris_evides	Lower
Ptereleotris_monoptera	Lower
Ptereleotris_microlepis	Lower
Nemateleotris_decora	Second
Nemateleotris_magnifica	Second
Trimmatom_eviotops	Second
Callogobius_sclateri	Second
Ctenogobius_sagittula	Third
Gnatholepis_thompsoni	Third
Gnatholepis_anjerensis	Lower
Gnatholepis_knighti	Lower
Oxyurichthys_tentacularis	Lower
Odontamblyopus_rubicundus	Second
Scartelaos_histophorus	Lower
Periophthalmus_gracilis	Second
Periophthalmus_kalolo	Lower
Gillichthys_mirabilis	Third
Clevelandia_ios	Upper
Grahamichthys_radiata	Upper
Erotelis_armiger	Third
Trichonotus_elegans	Second
Rhabdamia_gracilis	Lower
Apogon_lachneri	Third
Apogon_townsendi	Third
Apogon_robinsi	Third
Apogon_binotatus	Third
Apogon_planifrons	Third
Apogon_pillionatus	Third
Apogon_phenax	Third
Apogon_guadalupensis	Third
Apogon_pacificus	Third
Apogon_dovii	Third
Apogon_imberbis	Upper
Apogon_pseudomaculatus	Third
Apogon_maculatus	Third
Astrapogon_stellatus	Third
Astrapogon_puncticulatus	Third
Astrapogon_alutus	Third
Phaeoptyx_conklini	Third
Phaeoptyx_pigmentaria	Third
Phaeoptyx_xenus	Third
Apogon_aurolineatus	Third
Apogon_doryssa	Second
Apogon_semiornatus	Lower
Apogon_indicus	Second
Apogon_caudicinctus	Lower
Nectamia_savayensis	Lower
Gymnapogon_urospilotus	Lower
Cercamia_eremia	Second
Pristiapogon_taeniopterus	Second
Pristiapogon_kallopterus	Lower
Apogon_campbelli	Second
Apogon_erythrinus	Second
Ostorhinchus_aureus	Lower
Ostorhinchus_apogonoides	Lower
Ostorhinchus_taeniophorus	Lower
Ostorhinchus_novemfasciatus	Lower
Ostorhinchus_endekataenia	Lower
Ostorhinchus_cookii	Lower
Ostorhinchus_sealei	Lower
Ostorhinchus_nigrofasciatus	Second
Ostorhinchus_holotaenia	Lower
Ostorhinchus_angustatus	Second
Cheilodipterus_isostigmus	Lower
Pristicon_trimaculatus	Lower
Cheilodipterus_artus	Lower
Cheilodipterus_macrodon	Second
Zoramia_fragilis	Second
Pristiapogon_fraenatus	Lower
Pristiapogon_exostigma	Lower
Apogon_coccineus	Lower
Cheilodipterus_quinquelineatus	Second
Ostorhinchus_fasciatus	Lower
Nectamia_fusca	Lower
Nectamia_bandanensis	Second
Sphaeramia_nematoptera	Second
Apogonichthyoides_nigripinnis	Lower
Apogonichthyoides_taeniatus	Second
Fowleria_vaiulae	Lower
Fowleria_variegata	Lower
Fowleria_isostigma	Lower
Fowleria_aurita	Lower
Sphaeramia_orbicularis	Second
Fowleria_marmorata	Second
Pseudamia_gelatinosa	Second
Hippocampus_kuda	Lower
Hippocampus_ingens	Third
Hippocampus_reidi	Third
Hippocampus_spinosissimus	Lower
Hippocampus_kelloggi	Lower
Hippocampus_erectus	Third
Hippocampus_hippocampus	Upper
Hippocampus_guttulatus	Upper
Hippocampus_zosterae	Third
Hippocampus_comes	Lower
Hippocampus_barbouri	Second
Hippocampus_whitei	Third
Hippocampus_trimaculatus	Lower
Hippocampus_coronatus	Upper
Hippocampus_sindonis	Upper
Hippocampus_mohnikei	Lower
Hippocampus_abdominalis	Upper
Bryx_randalli	Third
Cosmocampus_albirostris	Third
Syngnathus_floridae	Third
Syngnathus_pelagicus	Third
Cosmocampus_elucens	Third
Syngnathus_caribbaeus	Third
Syngnathus_typhle	Upper
Syngnathus_rostellatus	Upper
Nerophis_lumbriciformis	Upper
Syngnathus_leptorhynchus	Upper
Syngnathus_californiensis	Third
Syngnathus_auliscus	Second
Corythoichthys_schultzi	Lower
Corythoichthys_intestinalis	Second
Corythoichthys_amplexus	Lower
Corythoichthys_haematopterus	Second
Vanacampus_phillipi	Upper
Kaupus_costatus	Upper
Halicampus_grayi	Second
Trachyrhamphus_serratus	Second
Solegnathus_hardwickii	Second
Syngnathoides_biaculeatus	Lower
Doryrhamphus_excisus_excisus	Second
Entelurus_aequoreus	Upper
Macroramphosus_scolopax	Second
Macroramphosus_gracilis	Second
Notopogon_fernandezianus	Third
Aeoliscus_strigatus	Lower
Aulostomus_strigosus	Third
Aulostomus_chinensis	Lower
Aulostomus_maculatus	Third
Parupeneus_barberinus	Lower
Parupeneus_multifasciatus	Lower
Parupeneus_trifasciatus	Lower
Parupeneus_insularis	Second
Parupeneus_spilurus	Second
Parupeneus_cyclostomus	Lower
Parupeneus_indicus	Second
Parupeneus_chrysonemus	Third
Parupeneus_heptacanthus	Lower
Parupeneus_pleurostigma	Lower
Parupeneus_forsskali	Lower
Mullus_barbatus_barbatus	Upper
Mullus_surmuletus	Upper
Pseudupeneus_maculatus	Third
Pseudupeneus_grandisquamis	Third
Upeneichthys_lineatus	Upper
Mulloidichthys_flavolineatus	Lower
Mulloidichthys_martinicus	Third
Upeneus_tragula	Lower
Upeneus_japonicus	Third
Mulloidichthys_vanicolensis	Lower
Upeneus_parvus	Third
Upeneus_moluccensis	Second
Upeneus_vittatus	Lower
Upeneus_sulphureus	Lower
Mullus_auratus	Third
Synchiropus_phaeton	Third
Synchiropus_atrilabiatus	Third
Foetorepus_agassizii	Third
Callionymus_bairdi	Second
Callionymus_filamentosus	Lower
Callionymus_valenciennei	Third
Synchiropus_stellatus	Second
Dactylopus_dactylopus	Lower
Diplogrammus_goramensis	Lower
Synchiropus_splendidus	Lower
Synchiropus_picturatus	Second
Callionymus_schaapii	Lower
Callionymus_decoratus	Third
Callionymus_maculatus	Upper
Callionymus_lyra	Upper
Fistularia_corneta	Third
Fistularia_commersonii	Lower
Fistularia_petimba	Lower
Pegasus_volitans	Lower
Dactyloptena_orientalis	Lower
Dactylopterus_volitans	Third
Scomberomorus_guttatus	Third
Scomberomorus_plurilineatus	Third
Scomberomorus_koreanus	Third
Scomberomorus_commerson	Lower
Scomberomorus_queenslandicus	Third
Scomberomorus_maculatus	Third
Scomberomorus_regalis	Third
Scomberomorus_brasiliensis	Second
Scomberomorus_concolor	Upper
Scomberomorus_sierra	Second
Scomberomorus_cavalla	Third
Scomber_australasicus	Second
Scomber_japonicus	Third
Scomber_colias	Third
Scomber_scombrus	Upper
Rastrelliger_brachysoma	Lower
Rastrelliger_faughni	Second
Grammatorcynus_bilineatus	Lower
Thunnus_thynnus	Upper
Thunnus_albacares	Lower
Thunnus_obesus	Lower
Thunnus_tonggol	Lower
Thunnus_atlanticus	Third
Katsuwonus_pelamis	Lower
Euthynnus_lineatus	Second
Euthynnus_affinis	Lower
Euthynnus_alletteratus	Third
Sarda_orientalis	Second
Sarda_sarda	Third
Acanthocybium_solandri	Second
Gymnosarda_unicolor	Lower
Gasterochisma_melampus	Upper
Icosteus_aenigmaticus	Upper
Psenes_arafurensis	Lower
Psenes_pellucidus	Upper
Psenes_cyanophrys	Lower
Cubiceps_capensis	Second
Cubiceps_whiteleggii	Second
Cubiceps_baxteri	Second
Cubiceps_gracilis	Upper
Cubiceps_pauciradiatus	Lower
Ariomma_bondi	Third
Ariomma_melanum	Third
Ariomma_indicum	Lower
Pampus_argenteus	Second
Peprilus_paru	Second
Peprilus_simillimus	Upper
Peprilus_burti	Third
Stromateus_brasiliensis	Upper
Stromateus_fiatola	Third
Tetragonurus_cuvieri	Second
Brama_brama	Third
Pterycombus_brama	Third
Pterycombus_petersii	Second
Taractichthys_steindachneri	Lower
Lepturacanthus_savala	Lower
Trichiurus_lepturus	Second
Lepidopus_caudatus	Second
Lepidopus_altifrons	Second
Evoxymetopon_taeniatus	Third
Aphanopus_intermedius	Third
Aphanopus_carbo	Upper
Benthodesmus_simonyi	Upper
Benthodesmus_elongatus	Third
Paradiplospinus_antarcticus	Upper
Diplospinus_multistriatus	Lower
Promethichthys_prometheus	Lower
Nealotus_tripes	Lower
Nesiarchus_nasutus	Lower
Thyrsites_atun	Upper
Gempylus_serpens	Lower
Rexea_prometheoides	Lower
Ruvettus_pretiosus	Lower
Neoepinnula_americana	Third
Neoepinnula_orientalis	Lower
Icichthys_lockingtoni	Third
Centrolophus_niger	Third
Schedophilus_ovalis	Third
Schedophilus_medusophagus	Upper
Hyperoglyphe_perciformis	Upper
Seriolella_brama	Upper
Seriolella_punctata	Upper
Psenopsis_cyanea	Third
Psenopsis_anomala	Third
Arripis_georgianus	Upper
Arripis_trutta	Upper
Lepidocybium_flavobrunneum	Lower
Pomatomus_saltatrix	Second
Kali_indica	Third
Kali_macrura	Second
Dysalotus_alcocki	Second
Chiasmodon_niger	Third
Kali_kerberti	Lower
Oligocottus_snyderi	Upper
Oligocottus_maculosus	Upper
Oligocottus_rubellio	Upper
Clinocottus_analis	Upper
Oligocottus_rimensis	Upper
Clinocottus_globiceps	Upper
Clinocottus_embryum	Upper
Artedius_fenestralis	Upper
Artedius_notospilotus	Upper
Artedius_corallinus	Upper
Artedius_lateralis	Upper
Ruscarius_creaseri	Third
Chitonotus_pugetensis	Upper
Icelinus_filamentosus	Upper
Icelinus_quadriseriatus	Upper
Icelinus_cavifrons	Upper
Icelinus_fimbriatus	Upper
Icelinus_burchami	Upper
Icelinus_borealis	Upper
Myoxocephalus_polyacanthocephalus	Upper
Myoxocephalus_stelleri	Upper
Myoxocephalus_scorpius	Upper
Myoxocephalus_octodecemspinosus	Upper
Myoxocephalus_aenaeus	Upper
Enophrys_bison	Upper
Gymnocanthus_detrisus	Upper
Gymnocanthus_herzensteini	Upper
Cottunculus_thomsonii	Third
Cottunculus_microps	Upper
Psychrolutes_phrictus	Upper
Psychrolutes_paradoxus	Upper
Psychrolutes_sigalutes	Upper
Malacocottus_kincaidi	Upper
Malacocottus_zonurus	Upper
Dasycottus_setiger	Upper
Eurymen_gyrinus	Upper
Cottiusculus_gonez	Upper
Artediellus_fuscimentus	Upper
Zesticelus_profundorum	Upper
Triglops_pingelii	Upper
Triglops_macellus	Upper
Triglops_scepticus	Upper
Radulinus_asprellus	Upper
Leptocottus_armatus	Upper
Jordania_zonope	Upper
Nautichthys_pribilovius	Upper
Nautichthys_oculofasciatus	Upper
Podothecus_accipenserinus	Upper
Podothecus_sachi	Upper
Aspidophoroides_monopterygius	Upper
Freemanichthys_thompsoni	Upper
Sarritor_leptorhynchus	Upper
Agonus_cataphractus	Upper
Bathyagonus_nigripinnis	Upper
Bathyagonus_pentacanthus	Upper
Xeneretmus_latifrons	Upper
Bathyagonus_alascanus	Upper
Odontopyxis_trispinosa	Upper
Agonopsis_vulsa	Upper
Stellerina_xyosterna	Upper
Tilesina_gibbosa	Upper
Hypsagonus_quadricornis	Upper
Blepsias_cirrhosus	Upper
Hemitripterus_villosus	Upper
Hemitripterus_americanus	Upper
Hemilepidotus_jordani	Upper
Hemilepidotus_gilberti	Upper
Hemilepidotus_hemilepidotus	Upper
Hemilepidotus_zapus	Upper
Hemilepidotus_spinosus	Upper
Marukawichthys_ambulator	Upper
Rhamphocottus_richardsonii	Upper
Scorpaenichthys_marmoratus	Upper
Careproctus_georgianus	Upper
Paraliparis_dactylosus	Upper
Lipariscus_nanus	Upper
Paraliparis_garmani	Upper
Paraliparis_rosaceus	Third
Paraliparis_pectoralis	Upper
Rhinoliparis_attenuatus	Upper
Rhinoliparis_barbulifer	Upper
Paraliparis_copei_copei	Upper
Paraliparis_meganchus	Upper
Careproctus_cypselurus	Upper
Careproctus_colletti	Upper
Careproctus_melanurus	Upper
Careproctus_rastrinus	Upper
Careproctus_reinhardti	Upper
Careproctus_gilberti	Upper
Elassodiscus_caudatus	Upper
Elassodiscus_tremebundus	Upper
Crystallichthys_cyclospilus	Upper
Liparis_fabricii	Upper
Liparis_tunicatus	Upper
Liparis_atlanticus	Upper
Liparis_gibbus	Upper
Liparis_dennyi	Upper
Liparis_agassizii	Upper
Liparis_pulchellus	Upper
Liparis_rutteri	Upper
Liparis_florae	Upper
Liparis_callyodon	Upper
Eumicrotremus_orbis	Upper
Eumicrotremus_spinosus	Upper
Cyclopterus_lumpus	Upper
Aptocyclus_ventricosus	Upper
Trichodon_trichodon	Upper
Arctoscopus_japonicus	Upper
Hexagrammos_octogrammus	Upper
Hexagrammos_otakii	Upper
Hexagrammos_stelleri	Upper
Hexagrammos_lagocephalus	Upper
Hexagrammos_decagrammus	Upper
Pleurogrammus_azonus	Upper
Ophiodon_elongatus	Upper
Lycodes_eudipleurostictus	Upper
Lycodes_vahlii	Upper
Lycodes_pallidus	Upper
Lycodes_paamiuti	Upper
Lycodes_palearis	Upper
Lycodes_brevipes	Upper
Lycodes_terraenovae	Third
Lycodes_esmarkii	Upper
Lycodes_polaris	Upper
Lycodes_tanakae	Upper
Lycodes_turneri	Upper
Lycodes_raridens	Upper
Lycodes_lavalaei	Upper
Lycodes_concolor	Upper
Lycodes_brunneofasciatus	Upper
Lycodes_soldatovi	Upper
Lycodes_nakamurae	Upper
Bothrocara_brunneum	Upper
Bothrocara_pusillum	Upper
Bothrocara_molle	Third
Bothrocara_hollandi	Upper
Lycodapus_mandibularis	Upper
Lycodapus_fierasfer	Upper
Lycodapus_antarcticus	Upper
Lycodapus_endemoscotus	Third
Lycodapus_pachysoma	Third
Lycodes_beringi	Upper
Lycodes_diapterus	Upper
Lycodes_cortezianus	Upper
Lycodes_pacificus	Upper
Lycenchelys_paxillus	Upper
Lycenchelys_verrillii	Upper
Iluocoetes_fimbriatus	Upper
Austrolycus_laticinctus	Upper
Melanostigma_pammelas	Upper
Pachycara_brachycephalum	Upper
Ophthalmolycus_amberensis	Upper
Seleniolycus_laevifasciatus	Upper
Pachycara_lepinium	Upper
Pachycara_gymninium	Upper
Lycodes_hubbsi	Upper
Lycodes_japonicus	Upper
Lycenchelys_camchatica	Upper
Lycenchelys_crotalinus	Upper
Eucryphycus_californicus	Upper
Gymnelus_hemifasciatus	Upper
Gymnelus_viridis	Upper
Zoarces_viviparus	Upper
Zoarces_elongatus	Upper
Zoarces_americanus	Upper
Davidijordania_poecilimon	Upper
Gymnelopsis_ochotensis	Upper
Anarhichas_lupus	Upper
Anarhichas_orientalis	Upper
Anarrhichthys_ocellatus	Upper
Lumpenus_fabricii	Upper
Lumpenus_lampretaeformis	Upper
Lumpenus_sagitta	Upper
Acantholumpenus_mackayi	Upper
Anisarchus_medius	Upper
Lumpenella_longirostris	Upper
Leptoclinus_maculatus	Upper
Poroclinus_rothrocki	Upper
Cryptacanthodes_maculatus	Upper
Zaprora_silenus	Upper
Chirolophis_decoratus	Upper
Bryozoichthys_lysimus	Upper
Ernogrammus_hexagrammus	Upper
Stichaeus_punctatus_punctatus	Upper
Ulvaria_subbifurcata	Upper
Eumesogrammus_praecisus	Upper
Stichaeus_nozawae	Upper
Stichaeus_grigorjewi	Upper
Xiphister_mucosus	Upper
Anoplarchus_insignis	Upper
Anoplarchus_purpurescens	Upper
Alectrias_alectrolophus	Upper
Alectrias_benjamini	Upper
Pholis_crassispina	Upper
Pholis_nebulosa	Upper
Pholis_gunnellus	Upper
Pholis_ornata	Upper
Apodichthys_flavidus	Upper
Rhodymenichthys_dolichogaster	Upper
Opisthocentrus_tenuis	Upper
Opisthocentrus_ocellatus	Upper
Opisthocentrus_zonope	Upper
Kasatkia_seigeli	Upper
Ptilichthys_goodei	Upper
Bryozoichthys_marjorius	Upper
Cebidichthys_violaceus	Upper
Ronquilus_jordani	Upper
Bathymaster_leurolepis	Upper
Bathymaster_signatus	Upper
Bathymaster_caeruleofasciatus	Upper
Zaniolepis_frenata	Upper
Zaniolepis_latipinnis	Second
Oxylebius_pictus	Upper
Spinachia_spinachia	Upper
Gasterosteus_wheatlandi	Upper
Aulorhynchus_flavidus	Upper
Anoplopoma_fimbria	Upper
Lepidotrigla_argus	Third
Lepidotrigla_cavillone	Upper
Lepidotrigla_multispinosa	Third
Lepidotrigla_faurei	Second
Lepidotrigla_mulhalli	Upper
Lepidotrigla_microptera	Third
Chelidonichthys_obscurus	Upper
Chelidonichthys_queketti	Upper
Eutrigla_gurnardus	Upper
Chelidonichthys_cuculus	Upper
Chelidonichthys_spinosus	Third
Chelidonichthys_kumu	Third
Chelidonichthys_capensis	Third
Chelidonichthys_lucerna	Upper
Trigla_lyra	Upper
Prionotus_stephanophrys	Second
Prionotus_punctatus	Second
Prionotus_evolans	Upper
Bellator_xenisma	Third
Prionotus_scitulus	Third
Prionotus_ophryas	Third
Prionotus_carolinus	Upper
Bellator_militaris	Third
Peristedion_gracile	Third
Peristedion_truncatum	Third
Peristedion_miniatum	Third
Peristedion_ecuadorense	Third
Peristedion_cataphractum	Third
Peristedion_weberi	Second
Satyrichthys_laticeps	Second
Sebastes_capensis	Upper
Sebastes_constellatus	Upper
Sebastes_umbrosus	Upper
Sebastes_eos	Upper
Sebastes_chlorostictus	Upper
Sebastes_ensifer	Upper
Sebastes_helvomaculatus	Upper
Sebastes_nigrocinctus	Upper
Sebastes_serriceps	Upper
Sebastes_ovalis	Upper
Sebastes_melanops	Upper
Sebastes_flavidus	Upper
Sebastes_mystinus	Upper
Sebastes_paucispinis	Upper
Sebastes_jordani	Upper
Sebastes_miniatus	Upper
Sebastes_pinniger	Upper
Sebastes_rastrelliger	Upper
Sebastes_auriculatus	Upper
Sebastes_nebulosus	Upper
Sebastes_atrovirens	Upper
Sebastes_carnatus	Upper
Sebastes_chrysomelas	Upper
Sebastes_caurinus	Upper
Sebastes_maliger	Upper
Sebastes_saxicola	Upper
Sebastes_semicinctus	Upper
Sebastes_elongatus	Upper
Sebastes_diploproa	Upper
Sebastes_aurora	Upper
Sebastes_melanostomus	Upper
Sebastes_ruberrimus	Upper
Sebastes_reedi	Upper
Sebastes_crameri	Upper
Sebastes_polyspinis	Upper
Sebastes_ciliatus	Upper
Sebastes_variabilis	Upper
Sebastes_norvegicus	Upper
Sebastes_fasciatus	Upper
Sebastes_viviparus	Upper
Sebastes_alutus	Upper
Sebastes_variegatus	Upper
Sebastes_emphaeus	Upper
Sebastes_zacentrus	Upper
Sebastes_proriger	Upper
Sebastes_iracundus	Upper
Sebastes_brevispinis	Upper
Sebastes_owstoni	Upper
Sebastes_steindachneri	Upper
Sebastes_aleutianus	Upper
Sebastes_glaucus	Upper
Sebastes_hubbsi	Upper
Sebastes_pachycephalus	Upper
Sebastes_oblongus	Upper
Sebastes_nivosus	Upper
Sebastes_taczanowskii	Upper
Sebastes_schlegelii	Upper
Sebastes_vulpes	Upper
Sebastes_trivittatus	Upper
Sebastes_thompsoni	Upper
Sebastes_joyneri	Upper
Sebastes_inermis	Upper
Helicolenus_dactylopterus	Third
Helicolenus_lengerichi	Third
Helicolenus_avius	Upper
Helicolenus_hilgendorfii	Third
Sebastiscus_marmoratus	Third
Sebastiscus_albofasciatus	Third
Sebastolobus_altivelis	Upper
Sebastolobus_alascanus	Upper
Sebastolobus_macrochir	Upper
Trachyscorpia_cristulata_cristulata	Upper
Pontinus_kuhlii	Third
Pontinus_longispinis	Third
Pontinus_rathbuni	Third
Pterois_andover	Lower
Pterois_antennata	Second
Pterois_radiata	Lower
Dendrochirus_zebra	Lower
Brachypterois_serrulata	Third
Pterois_russelii	Lower
Pterois_volitans	Lower
Pterois_miles	Lower
Dendrochirus_brachypterus	Lower
Dendrochirus_biocellatus	Lower
Scorpaenodes_albaiensis	Second
Scorpaenodes_rubrivinctus	Second
Scorpaenodes_minor	Second
Scorpaenodes_kelloggi	Second
Scorpaenodes_varipinnis	Lower
Scorpaenodes_parvipinnis	Second
Scorpaenodes_guamensis	Second
Scorpaenopsis_vittapinna	Lower
Scorpaenopsis_cirrosa	Third
Scorpaenopsis_gibbosa	Second
Scorpaenopsis_oxycephala	Second
Scorpaenopsis_venosa	Lower
Scorpaena_scrofa	Third
Scorpaena_elongata	Third
Scorpaenopsis_possi	Lower
Scorpaena_notata	Upper
Scorpaena_porcus	Upper
Scorpaena_cardinalis	Upper
Scorpaenopsis_longispina	Third
Scorpaenopsis_diabolus	Lower
Scorpaena_brasiliensis	Third
Scorpaena_mystes	Second
Scorpaena_plumieri	Third
Scorpaena_agassizii	Third
Scorpaena_dispar	Second
Scorpaena_guttata	Upper
Scorpaena_maderensis	Upper
Scorpaena_onaria	Lower
Scorpaenodes_scaber	Second
Parascorpaena_picta	Lower
Scorpaenopsis_macrochir	Second
Caracanthus_maculatus	Second
Sebastapistes_cyanostigma	Second
Iracundus_signifer	Second
Taenianotus_triacanthus	Second
Neomerinthe_hemingwayi	Third
Setarches_longimanus	Second
Setarches_guentheri	Lower
Scorpaenodes_xyris	Third
Synanceia_verrucosa	Second
Minous_trachycephalus	Lower
Inimicus_didactylus	Lower
Apistus_carinatus	Lower
Gymnapistes_marmoratus	Upper
Neosebastes_thetidis	Upper
Sorsogona_prionota	Second
Sorsogona_portuguesa	Third
Suggrundus_macracanthus	Lower
Cociella_heemstrai	Third
Rogadius_patriciae	Second
Rogadius_pristiger	Lower
Sorsogona_tuberculata	Lower
Cymbacephalus_staigeri	Second
Onigocia_bimaculata	Second
Sunagocia_arenicola	Lower
Thysanophrys_chiltonae	Lower
Onigocia_macrolepis	Lower
Onigocia_spinosa	Lower
Inegocia_harrisii	Third
Ambiserrula_jugosa	Third
Ratabulus_diversidens	Third
Suggrundus_meerdervoortii	Third
Platycephalus_richardsoni	Upper
Platycephalus_fuscus	Third
Platycephalus_indicus	Lower
Platycephalus_endrachtensis	Third
Platycephalus_caeruleopunctatus	Third
Platycephalus_bassensis	Upper
Platycephalus_laevigatus	Upper
Hoplichthys_acanthopleurus	Second
Hoplichthys_citrinus	Lower
Normanichthys_crockeri	Third
Epinephelus_cyanopodus	Lower
Epinephelus_flavocaeruleus	Second
Epinephelus_multinotatus	Second
Epinephelus_miliaris	Second
Epinephelus_areolatus	Lower
Epinephelus_undulosus	Lower
Epinephelus_longispinis	Second
Epinephelus_maculatus	Second
Epinephelus_bleekeri	Second
Epinephelus_akaara	Third
Epinephelus_quoyanus	Lower
Epinephelus_chlorostigma	Lower
Epinephelus_fasciatomaculosus	Third
Epinephelus_sexfasciatus	Lower
Epinephelus_diacanthus	Third
Epinephelus_clippertonensis	Second
Epinephelus_labriformis	Third
Epinephelus_analogus	Second
Epinephelus_adscensionis	Third
Epinephelus_morio	Third
Epinephelus_striatus	Third
Epinephelus_guttatus	Third
Epinephelus_rivulatus	Second
Epinephelus_howlandi	Second
Epinephelus_melanostigma	Lower
Epinephelus_merra	Second
Epinephelus_fasciatus	Lower
Epinephelus_retouti	Second
Epinephelus_awoara	Third
Epinephelus_tauvina	Second
Epinephelus_itajara	Third
Epinephelus_lanceolatus	Second
Epinephelus_malabaricus	Lower
Epinephelus_coioides	Lower
Epinephelus_latifasciatus	Third
Epinephelus_daemelii	Upper
Epinephelus_bruneus	Third
Epinephelus_coeruleopunctatus	Lower
Epinephelus_corallicola	Lower
Epinephelus_ongus	Lower
Cromileptes_altivelis	Lower
Anyperodon_leucogrammicus	Lower
Epinephelus_fuscoguttatus	Lower
Epinephelus_polyphekadion	Second
Epinephelus_aeneus	Third
Hyporthodus_niphobles	Third
Hyporthodus_niveatus	Second
Hyporthodus_quernus	Third
Hyporthodus_septemfasciatus	Upper
Alphestes_multiguttatus	Third
Alphestes_afer	Second
Dermatolepis_inermis	Third
Epinephelus_drummondhayi	Third
Hyporthodus_haifensis	Second
Epinephelus_morrhua	Second
Mycteroperca_phenax	Third
Mycteroperca_interstitialis	Second
Mycteroperca_tigris	Third
Mycteroperca_prionura	Third
Mycteroperca_rosacea	Third
Mycteroperca_venenosa	Second
Mycteroperca_bonaci	Third
Mycteroperca_jordani	Third
Mycteroperca_microlepis	Third
Mycteroperca_acutirostris	Second
Mycteroperca_rubra	Third
Epinephelus_costae	Third
Epinephelus_marginatus	Third
Epinephelus_amblycephalus	Lower
Epinephelus_epistictus	Second
Epinephelus_radiatus	Second
Cephalopholis_urodeta	Second
Cephalopholis_sonnerati	Second
Cephalopholis_miniata	Lower
Cephalopholis_leopardus	Lower
Paranthias_furcifer	Third
Paranthias_colonus	Third
Cephalopholis_fulva	Third
Cephalopholis_argus	Lower
Gracila_albomarginata	Second
Cephalopholis_igarashiensis	Second
Cephalopholis_polleni	Lower
Cephalopholis_boenak	Lower
Cephalopholis_cyanostigma	Lower
Cephalopholis_formosa	Second
Aethaloperca_rogaa	Lower
Cephalopholis_panamensis	Third
Cephalopholis_cruentata	Third
Variola_louti	Second
Variola_albimarginata	Second
Plectropomus_maculatus	Second
Plectropomus_leopardus	Lower
Plectropomus_areolatus	Lower
Plectropomus_oligacanthus	Lower
Plectropomus_laevis	Second
Belonoperca_chabanaudi	Second
Diploprion_bifasciatum	Lower
Rypticus_nigripinnis	Third
Rypticus_saponaceus	Second
Rypticus_bicolor	Third
Pogonoperca_punctata	Lower
Grammistes_sexlineatus	Lower
Grammistops_ocellatus	Lower
Suttonia_lineata	Second
Pseudogramma_polyacantha	Second
Aporops_bilinearis	Second
Pseudogramma_thaumasia	Third
Pseudogramma_gregoryi	Third
Liopropoma_carmabi	Third
Liopropoma_eukrines	Third
Hypoplectrus_unicolor	Third
Hypoplectrus_chlorurus	Third
Hypoplectrus_aberrans	Third
Hypoplectrus_nigricans	Third
Hypoplectrus_guttavarius	Third
Hypoplectrus_indigo	Third
Hypoplectrus_puella	Third
Serranus_tortugarum	Third
Serranus_tabacarius	Third
Schultzea_beta	Third
Diplectrum_formosum	Third
Diplectrum_pacificum	Third
Serranus_phoebe	Third
Serranus_psittacinus	Third
Serranus_baldwini	Second
Serranus_tigrinus	Third
Paralabrax_dewegeri	Third
Paralabrax_loro	Third
Paralabrax_auroguttatus	Third
Paralabrax_clathratus	Upper
Paralabrax_humeralis	Second
Paralabrax_nebulifer	Third
Paralabrax_maculatofasciatus	Third
Zalanthias_kelloggi	Lower
Serranus_cabrilla	Third
Serranus_atricauda	Upper
Serranus_scriba	Upper
Serranus_hepatus	Upper
Centropristis_striata	Upper
Pseudanthias_pleurotaenia	Lower
Nemanthias_carberryi	Second
Pseudanthias_squamipinnis	Second
Luzonichthys_waitei	Second
Anthias_anthias	Third
Pronotogrammus_multifasciatus	Third
Baldwinella_vivanus	Second
Hemanthias_leptus	Third
Hemanthias_signifer	Second
Cryodraco_antarcticus	Upper
Channichthys_rhinoceratus	Upper
Chaenocephalus_aceratus	Upper
Chionodraco_myersi	Upper
Chionodraco_rastrospinosus	Upper
Chionodraco_hamatus	Upper
Chaenodraco_wilsoni	Upper
Pseudochaenichthys_georgianus	Upper
Dacodraco_hunteri	Upper
Champsocephalus_esox	Upper
Parachaenichthys_charcoti	Upper
Gerlachea_australis	Upper
Gymnodraco_acuticeps	Upper
Bathydraco_marri	Upper
Bathydraco_macrolepis	Upper
Akarotaxis_nudiceps	Upper
Racovitzia_glacialis	Upper
Prionodraco_evansii	Upper
Pogonophryne_marmorata	Upper
Pogonophryne_barsukovi	Upper
Pogonophryne_scotti	Upper
Artedidraco_lonnbergi	Upper
Artedidraco_shackletoni	Upper
Artedidraco_mirus	Upper
Dolloidraco_longedorsalis	Upper
Histiodraco_velifer	Upper
Artedidraco_skottsbergi	Upper
Harpagifer_bispinis	Upper
Notothenia_coriiceps	Upper
Notothenia_rossii	Upper
Notothenia_angustata	Upper
Paranotothenia_magellanica	Upper
Patagonotothen_ramsayi	Upper
Patagonotothen_guntheri	Upper
Patagonotothen_tessellata	Upper
Lepidonotothen_squamifrons	Upper
Trematomus_hansoni	Upper
Trematomus_eulepidotus	Upper
Trematomus_pennellii	Upper
Trematomus_tokarevi	Upper
Trematomus_nicolai	Upper
Trematomus_bernacchii	Upper
Trematomus_lepidorhinus	Upper
Trematomus_loennbergii	Upper
Pagothenia_borchgrevinki	Upper
Trematomus_scotti	Upper
Gobionotothen_gibberifrons	Upper
Pleuragramma_antarctica	Upper
Dissostichus_eleginoides	Upper
Dissostichus_mawsoni	Upper
Eleginops_maclovinus	Upper
Bovichtus_diacanthus	Upper
Bovichtus_variegatus	Upper
Cottoperca_gobio	Upper
Percophis_brasiliensis	Upper
Acanthistius_ocellatus	Upper
Niphon_spinosus	Third
Congiopodus_peruvianus	Upper
Bembrops_heterurus	Second
Trachinus_draco	Upper
Trachinus_radiatus	Third
Echiichthys_vipera	Upper
Nemadactylus_bergi	Upper
Nemadactylus_macropterus	Upper
Cheilodactylus_variegatus	Third
Chirodactylus_brachydactylus	Upper
Cheilodactylus_zonatus	Third
Cheilodactylus_fuscus	Upper
Chironemus_marmoratus	Upper
Aplodactylus_arctidens	Upper
Aplodactylus_punctatus	Third
Aplodactylus_lophodon	Third
Paracirrhites_hemistictus	Second
Paracirrhites_forsteri	Second
Paracirrhites_arcatus	Second
Amblycirrhitus_bimacula	Second
Cirrhitus_pinnulatus	Lower
Cirrhitus_rivulatus	Third
Amblycirrhitus_pinos	Second
Cirrhitichthys_falco	Lower
Cirrhitichthys_oxycephalus	Lower
Neocirrhites_armatus	Second
Enoplosus_armatus	Upper
Pelates_quadrilineatus	Lower
Kuhlia_mugil	Lower
Kuhlia_petiti	Second
Girella_cyanea	Upper
Girella_tricuspidata	Upper
Girella_nigricans	Third
Girella_elevata	Upper
Girella_leonina	Third
Girella_punctata	Third
Scorpis_lineolata	Upper
Scorpis_violacea	Upper
Medialuna_californiensis	Upper
Atypichthys_strigatus	Third
Kyphosus_vaigiensis	Lower
Kyphosus_incisor	Third
Kyphosus_cinerascens	Second
Kyphosus_elegans	Third
Kyphosus_sydneyanus	Upper
Kyphosus_bigibbus	Lower
Kyphosus_sectatrix	Third
Oplegnathus_fasciatus	Third
Oplegnathus_punctatus	Second
Symphysanodon_octoactinus	Third
Symphysanodon_berryi	Third
Bathyclupea_argentea	Third
Synagrops_bellus	Third
Synagrops_japonicus	Second
Synagrops_spinosus	Second
Synagrops_philippinensis	Lower
Histiopterus_typus	Second
Banjos_banjos	Lower
Stereolepis_gigas	Upper
Polyprion_americanus	Third
Parapercis_millepunctata	Second
Parapercis_xanthozona	Second
Parapercis_clathrata	Lower
Parapercis_hexophtalma	Lower
Parapercis_punctulata	Second
Ammodytes_tobianus	Upper
Hyperoplus_lanceolatus	Upper
Ammodytes_americanus	Upper
Ammodytes_personatus	Upper
Pinguipes_brasilianus	Upper
Kathetostoma_giganteum	Upper
Xenocephalus_elongatus	Second
Uranoscopus_sulphureus	Second
Uranoscopus_albesca	Second
Uranoscopus_scaber	Upper
Uranoscopus_oligolepis	Lower
Uranoscopus_archionema	Second
Centrogenys_vaigiensis	Lower
Gerres_oyena	Lower
Gerres_erythrourus	Second
Gerres_macracanthus	Second
Diapterus_auratus	Third
Diapterus_peruvianus	Third
Sillago_asiatica	Third
Sillago_parvisquamis	Upper
Sillago_japonica	Upper
Sillago_sihama	Lower
Sillago_aeolus	Second
Sillago_ciliata	Third
Sillago_analis	Third
Sillago_bassensis	Upper
Sillaginodes_punctatus	Upper
Sillago_robusta	Third
Sillaginopodys_chondropus	Lower
Dicentrarchus_punctatus	Upper
Haemulon_parra	Third
Haemulon_macrostomum	Third
Haemulon_carbonarium	Third
Haemulon_flavolineatum	Third
Haemulon_sciurus	Third
Haemulon_plumierii	Third
Haemulon_maculicauda	Third
Haemulon_flaviguttatum	Third
Haemulon_boschmae	Third
Haemulon_steindachneri	Second
Haemulon_album	Third
Haemulon_melanurum	Third
Haemulon_sexfasciatum	Third
Haemulon_scudderii	Third
Haemulon_striatum	Third
Haemulon_vittatum	Third
Haemulon_aurolineatum	Third
Haemulon_chrysargyreum	Third
Anisotremus_moricandi	Lower
Anisotremus_virginicus	Third
Anisotremus_taeniatus	Third
Anisotremus_surinamensis	Third
Anisotremus_caesius	Second
Anisotremus_interruptus	Second
Anisotremus_davidsonii	Third
Anisotremus_scapularis	Second
Genyatremus_luteus	Second
Genyatremus_pacifici	Second
Genyatremus_dovii	Third
Pomadasys_panamensis	Third
Haemulopsis_nitidus	Third
Xenichthys_xanti	Third
Isacia_conceptionis	Second
Orthopristis_chalceus	Second
Orthopristis_chrysoptera	Third
Pomadasys_argyreus	Lower
Pomadasys_maculatus	Lower
Pomadasys_kaakan	Lower
Brachydeuterus_auritus	Second
Pomadasys_incisus	Third
Pomadasys_olivaceus	Lower
Pomadasys_perotaei	Second
Diagramma_pictum	Lower
Plectorhinchus_chaetodonoides	Lower
Plectorhinchus_lineatus	Lower
Plectorhinchus_lessonii	Lower
Plectorhinchus_picus	Lower
Plectorhinchus_gaterinus	Second
Plectorhinchus_albovittatus	Second
Plectorhinchus_chrysotaenia	Lower
Plectorhinchus_macrolepis	Second
Plectorhinchus_cinctus	Second
Parapristipoma_trilineatum	Third
Lutjanus_madras	Second
Lutjanus_vitta	Lower
Lutjanus_lutjanus	Lower
Lutjanus_decussatus	Lower
Lutjanus_russellii	Lower
Lutjanus_monostigma	Lower
Lutjanus_carponotatus	Lower
Lutjanus_fulviflamma	Lower
Lutjanus_quinquelineatus	Lower
Lutjanus_bengalensis	Second
Lutjanus_kasmira	Lower
Lutjanus_johnii	Lower
Lutjanus_rivulatus	Lower
Lutjanus_campechanus	Third
Lutjanus_purpureus	Third
Lutjanus_peru	Third
Lutjanus_vivanus	Third
Rhomboplites_aurorubens	Third
Ocyurus_chrysurus	Third
Lutjanus_buccanella	Third
Lutjanus_mahogoni	Third
Lutjanus_synagris	Third
Lutjanus_analis	Third
Lutjanus_novemfasciatus	Third
Lutjanus_cyanopterus	Third
Lutjanus_colorado	Second
Lutjanus_argentiventris	Third
Lutjanus_apodus	Third
Lutjanus_sanguineus	Second
Lutjanus_erythropterus	Lower
Lutjanus_sebae	Lower
Lutjanus_adetii	Third
Lutjanus_gibbus	Lower
Lutjanus_malabaricus	Lower
Pterocaesio_digramma	Lower
Pterocaesio_marri	Lower
Gymnocaesio_gymnoptera	Lower
Pterocaesio_pisang	Lower
Dipterygonotus_balteatus	Lower
Caesio_xanthonota	Second
Caesio_teres	Lower
Pterocaesio_tile	Lower
Caesio_caerulaurea	Second
Caesio_lunaris	Lower
Macolor_niger	Lower
Symphorus_nematophorus	Lower
Symphorichthys_spilurus	Lower
Pristipomoides_filamentosus	Lower
Aphareus_furca	Lower
Pristipomoides_aquilonaris	Third
Aprion_virescens	Lower
Paracaesio_xanthura	Lower
Paracaesio_sordida	Lower
Apsilus_dentatus	Third
Centropyge_ferrugata	Third
Centropyge_bispinosa	Second
Centropyge_loriculus	Second
Centropyge_potteri	Third
Centropyge_aurantonotus	Lower
Genicanthus_melanospilos	Lower
Genicanthus_lamarck	Lower
Apolemichthys_xanthurus	Lower
Centropyge_multispinis	Lower
Apolemichthys_trimaculatus	Second
Centropyge_venusta	Third
Paracentropyge_multifasciata	Lower
Centropyge_aurantia	Second
Pygoplites_diacanthus	Lower
Holacanthus_limbaughi	Second
Holacanthus_passer	Third
Holacanthus_ciliaris	Second
Holacanthus_bermudensis	Third
Holacanthus_tricolor	Third
Centropyge_bicolor	Lower
Centropyge_nox	Lower
Centropyge_tibicen	Lower
Centropyge_vrolikii	Lower
Centropyge_flavissima	Second
Centropyge_eibli	Lower
Pomacanthus_semicirculatus	Lower
Pomacanthus_maculosus	Second
Pomacanthus_chrysurus	Second
Pomacanthus_asfur	Third
Pomacanthus_imperator	Lower
Pomacanthus_annularis	Second
Pomacanthus_paru	Third
Pomacanthus_arcuatus	Third
Pomacanthus_zonipectus	Third
Pomacanthus_xanthometopon	Lower
Pomacanthus_sexstriatus	Lower
Pomacanthus_navarchus	Lower
Chaetodontoplus_melanosoma	Lower
Chaetodontoplus_mesoleucus	Second
Chaetodontoplus_duboulayi	Third
Plagiogeneion_rubiginosum	Upper
Erythrocles_monodi	Third
Emmelichthys_nitidus_nitidus	Upper
Dinoperca_petersi	Second
Chaetodon_ulietensis	Second
Chaetodon_falcula	Second
Chaetodon_oxycephalus	Lower
Chaetodon_lineolatus	Lower
Chaetodon_semilarvatus	Third
Chaetodon_decussatus	Second
Chaetodon_auriga	Lower
Chaetodon_vagabundus	Second
Chaetodon_fasciatus	Third
Chaetodon_flavirostris	Third
Chaetodon_lunula	Lower
Chaetodon_adiergastos	Lower
Chaetodon_auripes	Third
Chaetodon_collare	Second
Chaetodon_rafflesii	Lower
Chaetodon_melannotus	Lower
Chaetodon_ocellicaudus	Lower
Chaetodon_selene	Second
Chaetodon_ephippium	Second
Chaetodon_semeion	Lower
Chaetodon_capistratus	Third
Chaetodon_striatus	Third
Chaetodon_ocellatus	Third
Chaetodon_bennetti	Second
Chaetodon_plebeius	Second
Chaetodon_zanzibarensis	Second
Chaetodon_speculum	Second
Chaetodon_octofasciatus	Second
Chaetodon_aureofasciatus	Third
Chaetodon_rainfordi	Third
Chaetodon_trifascialis	Lower
Chaetodon_baronessa	Lower
Chaetodon_larvatus	Third
Chaetodon_reticulatus	Second
Chaetodon_meyeri	Second
Chaetodon_ornatissimus	Lower
Chaetodon_trifasciatus	Lower
Chaetodon_austriacus	Third
Chaetodon_sedentarius	Third
Chaetodon_sanctaehelenae	Second
Chaetodon_dolosus	Third
Chaetodon_guentheri	Lower
Chaetodon_miliaris	Third
Chaetodon_guttatissimus	Second
Chaetodon_punctatofasciatus	Lower
Chaetodon_pelewensis	Third
Chaetodon_multicinctus	Third
Chaetodon_quadrimaculatus	Lower
Chaetodon_citrinellus	Lower
Chaetodon_blackburnii	Third
Chaetodon_madagaskariensis	Second
Chaetodon_mertensii	Second
Chaetodon_xanthurus	Second
Chaetodon_fremblii	Third
Chaetodon_unimaculatus	Lower
Chaetodon_kleinii	Lower
Chaetodon_trichrous	Third
Chaetodon_robustus	Second
Chaetodon_hoefleri	Third
Prognathodes_marcellae	Second
Prognathodes_aculeatus	Third
Prognathodes_aya	Third
Heniochus_singularius	Lower
Heniochus_monoceros	Second
Heniochus_diphreutes	Lower
Heniochus_acuminatus	Lower
Heniochus_varius	Lower
Johnrandallia_nigrirostris	Second
Heniochus_chrysostomus	Second
Hemitaurichthys_zoster	Second
Hemitaurichthys_polylepis	Lower
Hemitaurichthys_thompsoni	Lower
Forcipiger_flavissimus	Lower
Forcipiger_longirostris	Second
Chelmon_marginalis	Third
Chelmon_rostratus	Lower
Coradion_chrysozonus	Lower
Coradion_melanopus	Lower
Amphichaetodon_howensis	Upper
Amphichaetodon_melbae	Third
Secutor_insidiator	Lower
Eubleekeria_splendens	Lower
Eubleekeria_jonesi	Lower
Aurigequula_fasciata	Lower
Nuchequula_nuchalis	Third
Nuchequula_blochii	Lower
Karalla_daura	Lower
Karalla_dussumieri	Lower
Equulites_leuciscus	Lower
Equulites_elongatus	Lower
Equulites_rivulatus	Second
Equulites_laterofenestra	Second
Equulites_stercorarius	Lower
Gazza_minuta	Lower
Gazza_achlamys	Lower
Secutor_megalolepis	Lower
Secutor_indicius	Lower
Leiognathus_longispinis	Lower
Lobotes_surinamensis	Second
Diplodus_noct	Third
Diplodus_sargus_sargus	Third
Diplodus_holbrookii	Third
Diplodus_bermudensis	Upper
Diplodus_argenteus_argenteus	Third
Diplodus_fasciatus	Third
Diplodus_puntazzo	Upper
Diplodus_annularis	Upper
Diplodus_vulgaris	Upper
Acanthopagrus_australis	Third
Acanthopagrus_chinshira	Third
Acanthopagrus_pacificus	Lower
Acanthopagrus_bifasciatus	Third
Rhabdosargus_sarba	Lower
Sparodon_durbanensis	Upper
Lithognathus_mormyrus	Third
Pagellus_acarne	Upper
Pagellus_bogaraveo	Upper
Pachymetopon_aeneum	Upper
Spicara_axillaris	Upper
Oblada_melanura	Third
Boops_boops	Upper
Sarpa_salpa	Third
Spondyliosoma_cantharus	Upper
Spicara_maena	Upper
Spicara_smaris	Upper
Calamus_nodosus	Third
Calamus_brachysomus	Second
Calamus_penna	Second
Stenotomus_chrysops	Upper
Archosargus_probatocephalus	Third
Calamus_calamus	Third
Cheimerius_nufar	Lower
Dentex_canariensis	Second
Dentex_gibbosus	Third
Dentex_dentex	Upper
Pagrus_caeruleostictus	Third
Pagrus_auriga	Third
Pagellus_bellottii	Third
Pagellus_erythrinus	Upper
Pagrus_pagrus	Third
Rhabdosargus_holubi	Upper
Sparus_aurata	Upper
Argyrops_spinifer	Second
Argyrops_bleekeri	Third
Porcostoma_dentata	Third
Polysteganus_praeorbitalis	Third
Chrysoblephus_lophus	Third
Argyrozona_argyrozona	Upper
Pterogymnus_laniarius	Upper
Dentex_angolensis	Second
Dentex_maroccanus	Third
Dentex_macrophthalmus	Third
Nemipterus_zysron	Lower
Nemipterus_bathybius	Second
Nemipterus_nematophorus	Second
Nemipterus_virgatus	Second
Nemipterus_bipunctatus	Second
Nemipterus_japonicus	Second
Nemipterus_marginatus	Lower
Nemipterus_furcosus	Lower
Nemipterus_peronii	Lower
Pentapodus_aureofasciatus	Lower
Pentapodus_caninus	Lower
Pentapodus_nagasakiensis	Lower
Pentapodus_setosus	Lower
Pentapodus_bifasciatus	Second
Scolopsis_taenioptera	Lower
Scolopsis_monogramma	Lower
Scolopsis_bimaculata	Second
Scolopsis_affinis	Lower
Scolopsis_vosmeri	Lower
Scolopsis_ciliata	Lower
Scolopsis_bilineata	Lower
Scolopsis_margaritifera	Lower
Parascolopsis_eriomma	Lower
Lethrinus_obsoletus	Lower
Lethrinus_lentjan	Lower
Lethrinus_harak	Lower
Lethrinus_nebulosus	Lower
Lethrinus_ornatus	Lower
Lethrinus_atkinsoni	Lower
Lethrinus_borbonicus	Second
Lethrinus_xanthochilus	Second
Lethrinus_atlanticus	Second
Lethrinus_erythracanthus	Lower
Lethrinus_erythropterus	Lower
Lethrinus_rubrioperculatus	Lower
Lethrinus_reticulatus	Second
Lethrinus_microdon	Lower
Lethrinus_olivaceus	Lower
Lethrinus_miniatus	Second
Lethrinus_semicinctus	Second
Lethrinus_genivittatus	Second
Gymnocranius_grandoculis	Lower
Gymnocranius_griseus	Second
Gymnocranius_elongatus	Lower
Wattsia_mossambica	Lower
Gnathodentex_aureolineatus	Lower
Monotaxis_grandoculis	Lower
Branchiostegus_wardi	Second
Branchiostegus_argentatus	Third
Branchiostegus_albus	Third
Branchiostegus_japonicus	Third
Branchiostegus_auratus	Third
Branchiostegus_doliatus	Third
Lopholatilus_chamaeleonticeps	Third
Branchiostegus_semifasciatus	Second
Hoplolatilus_purpureus	Lower
Caulolatilus_intermedius	Second
Caulolatilus_princeps	Third
Caulolatilus_affinis	Second
Malacanthus_latovittatus	Lower
Malacanthus_plumieri	Third
Malacanthus_brevirostris	Lower
Johnius_dussumieri	Lower
Johnius_belangerii	Lower
Otolithes_cuvieri	Third
Otolithes_ruber	Lower
Pennahia_anea	Lower
Pennahia_argentata	Third
Nibea_albiflora	Third
Protonibea_diacanthus	Second
Atrobucca_nibe	Lower
Larimichthys_crocea	Third
Larimichthys_polyactis	Upper
Collichthys_lucidus	Second
Miichthys_miiuy	Third
Otolithoides_biauritus	Third
Pseudotolithus_senegallus	Second
Umbrina_canariensis	Second
Isopisthus_remifer	Third
Cynoscion_analis	Second
Cynoscion_phoxocephalus	Second
Cynoscion_leiarchus	Lower
Cynoscion_squamipinnis	Second
Macrodon_ancylodon	Second
Cynoscion_microlepidotus	Lower
Cynoscion_virescens	Second
Cynoscion_nothus	Third
Cynoscion_reticulatus	Third
Cynoscion_jamaicensis	Second
Cynoscion_nebulosus	Third
Cynoscion_regalis	Upper
Cynoscion_arenarius	Third
Atractoscion_aequidens	Second
Micropogonias_furnieri	Second
Micropogonias_undulatus	Third
Menticirrhus_americanus	Second
Menticirrhus_undulatus	Third
Menticirrhus_littoralis	Third
Pogonias_cromis	Second
Leiostomus_xanthurus	Third
Stellifer_rastrifer	Second
Stellifer_microps	Third
Bairdiella_ronchus	Second
Stellifer_lanceolatus	Third
Stellifer_illecebrosus	Third
Equetus_punctatus	Third
Pareques_umbrosus	Third
Umbrina_roncador	Third
Cheilotrema_saturnum	Third
Roncador_stearnsii	Upper
Genyonemus_lineatus	Upper
Seriphus_politus	Upper
Lonchurus_lanceolatus	Second
Acanthurus_mata	Lower
Acanthurus_blochii	Second
Acanthurus_xanthopterus	Lower
Acanthurus_dussumieri	Lower
Acanthurus_nigricauda	Second
Acanthurus_olivaceus	Lower
Acanthurus_bahianus	Third
Acanthurus_chirurgus	Third
Acanthurus_monroviae	Second
Ctenochaetus_strigosus	Third
Ctenochaetus_binotatus	Second
Acanthurus_nubilus	Second
Acanthurus_pyroferus	Second
Ctenochaetus_hawaiiensis	Lower
Ctenochaetus_striatus	Lower
Acanthurus_thompsoni	Lower
Acanthurus_japonicus	Third
Acanthurus_nigricans	Lower
Acanthurus_achilles	Lower
Acanthurus_coeruleus	Third
Acanthurus_guttatus	Second
Acanthurus_nigroris	Third
Acanthurus_nigrofuscus	Lower
Acanthurus_lineatus	Second
[truncated: 1,184 more rows]
